# Supplementary material for: Bacterial amyloid curli activates the host unfolded protein response via IRE1α in the presence of HLA-B27
Source: Gut Microbes. 2024 Aug 27;16(1):2392877. doi: 10.1080/19490976.2024.2392877 (PMC11352795; doi:10.1080/19490976.2024.2392877)
Supplement: Supplemental Material [file KGMI_A_2392877_SM2167.zip]

Archive with 1 entries (1 files):
- Supplementary_Materials_2nd_REVISIONS_v13_no_tracking.docx
